# Supplementary material for: Pediatric Emergency Medicine Didactics and Simulation (PEMDAS): Serotonin Syndrome
Source: MedEdPORTAL. 2020 Jul 28;16:10928. doi: 10.15766/mep_2374-8265.10928 (PMC7385927; doi:10.15766/mep_2374-8265.10928)
Supplement: Supplementary file 1 — Simulation Case.docxSimulation Equipment Preparation.docxSimulation Critical Action Checklist.docxSimulation ECG.docxSimulation Intubated CXR.docxSimulation Debriefing Guide.docxSimulation Teamwork and Communication Glossary.docxSimulation Didactic.pptxSimulation Evaluation Form.docx [file mep_2374-8265.10928-s001.zip]

Archive with 10 entries (10 files):
- _Educational_Summary_Report_10928.pdf
- A. Simulation Case.docx
- B. Simulation Equipment Preparation.docx
- C. Simulation Critical Action Checklist.docx
- D. Simulation ECG.docx
- E. Simulation Intubated CXR.docx
- F. Simulation Debriefing Guide.docx
- G. Simulation Teamwork and Communication Glossary.docx
- H. Simulation Didactic.pptx
- I. Simulation Evaluation Form.docx
